# Supplementary material for: Barriers and Facilitators to Resuming In-Person Psychotherapy with Perinatal Patients amid the COVID-19 Pandemic: A Multistakeholder Perspective
Source: Int J Environ Res Public Health. 2021 Nov 22;18(22):12234. doi: 10.3390/ijerph182212234 (PMC8619135; doi:10.3390/ijerph182212234)
Supplement: Supplementary file 1 [file ijerph-18-12234-s001.zip]

Archive with 1 entries (1 files):
- ijerph-1452012-supplementary.pdf
